# Supplementary material for: Comparing the cost-per-QALYs gained and cost-per-DALYs averted literatures
Source: Gates Open Res. 2018 Mar 5;2:5. Originally published 2018 Jan 18. [Version 2] doi: 10.12688/gatesopenres.12786.2 (PMC5801595; doi:10.12688/gatesopenres.12786.2)
Supplement: Supplementary file 2 [file gatesopenres-2-13870-s0001.tgz]

Archive with 1 entries (1 files):
- cea81abc-6a8f-4677-af16-b6e320b629de.pdf
